# Supplementary material for: Reduced Interleukin-17-Expressing Cells in Cutaneous Melanoma
Source: Biomedicines. 2021 Dec 16;9(12):1930. doi: 10.3390/biomedicines9121930 (PMC8698827; doi:10.3390/biomedicines9121930)
Supplement: Supplementary file 1 [file biomedicines-09-01930-s001.zip]

Archive with 1 entries (1 files):
- biomedicines-1489136-supplementary.pdf
